# Supplementary material for: Extraction and Conversion of Carboxymethyl Cellulose from Okara Soybean Residue via Soda AQ Pulping: Integration of Predictive Models and Process Control
Source: Polymers (Basel). 2025 Mar 14;17(6):777. doi: 10.3390/polym17060777 (PMC11946626; doi:10.3390/polym17060777)
Supplement: Supplementary file 1 [file polymers-17-00777-s001.zip]

Archive with 1 entries (1 files):
- polymers-3500782-supplementary.pdf
